# Supplementary material for: New Philippine species of Spilosmylus Kolbe (Neuroptera, Osmylidae)
Source: Zookeys. 2017 Oct 26;(712):29–42. doi: 10.3897/zookeys.712.19883 (PMC5674206; doi:10.3897/zookeys.712.19883)
Supplement: XML Treatment for Spilosmylus spilopteryx [file zookeys.712.19883-treatment1.xml]

<!DOCTYPE tp:taxon-treatment
  PUBLIC "-//TaxonX//DTD Taxonomic Treatment Publishing DTD v0 20100105//EN" "tax-treatment-NSO.dtd">
<tp:taxon-treatment xmlns:tp="http://www.plazi.org/taxpub"><tp:treatment-meta><kwd-group><label>Taxon classification</label><kwd><named-content xmlns:xlink="http://www.w3.org/1999/xlink" content-type="kingdom">Animalia</named-content></kwd><kwd><named-content xmlns:xlink="http://www.w3.org/1999/xlink" content-type="order">Neuroptera</named-content></kwd><kwd><named-content xmlns:xlink="http://www.w3.org/1999/xlink" content-type="family">Osmylidae</named-content></kwd></kwd-group><mixed-citation publication-type="journal"><person-group><name><surname>Badano</surname><given-names>Davide</given-names></name><name><surname>Winterton</surname><given-names>Shaun L.</given-names></name></person-group><article-title>New Philippine species of <italic><tp:taxon-name><tp:taxon-name-part taxon-name-part-type="genus" reg="Spilosmylus">Spilosmylus</tp:taxon-name-part></tp:taxon-name></italic> Kolbe (<tp:taxon-name><tp:taxon-name-part taxon-name-part-type="order">Neuroptera</tp:taxon-name-part></tp:taxon-name>, <tp:taxon-name><tp:taxon-name-part taxon-name-part-type="family">Osmylidae</tp:taxon-name-part></tp:taxon-name>)</article-title><source>Zookeys</source><day>26</day><month>10</month><year>2017</year><volume>2017</volume><issue>712</issue><fpage>29</fpage><lpage>42</lpage><pub-id pub-id-type="doi">10.3897/zookeys.712.19883</pub-id></mixed-citation></tp:treatment-meta><tp:nomenclature><tp:taxon-name>
            <tp:taxon-name-part taxon-name-part-type="genus" reg="Spilosmylus">Spilosmylus</tp:taxon-name-part>
            <tp:taxon-name-part taxon-name-part-type="species" reg="spilopteryx">spilopteryx</tp:taxon-name-part>
            <object-id xmlns:xlink="http://www.w3.org/1999/xlink" content-type="zoobank" xlink:type="simple">http://zoobank.org/4FCE4CE0-E7E1-4A4A-A80E-C822F20513CF</object-id>
          </tp:taxon-name><tp:taxon-status xmlns:xlink="http://www.w3.org/1999/xlink" xlink:type="simple">sp. n.</tp:taxon-status><xref ref-type="fig" rid="F1">Figs 1A</xref><xref ref-type="fig" rid="F2">, 2A</xref><xref ref-type="fig" rid="F3">, 3</xref><xref ref-type="fig" rid="F4">, 4</xref></tp:nomenclature><tp:treatment-sec sec-type="material" id="SECID0EWHAE"><title>Material examined.</title><p>
            <bold>Holotype.</bold> Pinned, genitalia in glycerol, preserved beneath the specimen. <bold>PHILIPPINES</bold>, South Luzon, Tigaon, Camerines sur, February 2015, 1 ♂, local collector, (Naturhistorisches Museum Wien).</p></tp:treatment-sec><tp:treatment-sec sec-type="diagnosis" id="SECID0EAIAE"><title>Diagnosis.</title><p>Medium sized osmylid with uniformly brown body; both wings with intermittent dark dashes on <abbrev xmlns:xlink="http://www.w3.org/1999/xlink" xlink:title="Subcosta" id="ABBRID0EGIAE" xlink:type="simple">Sc</abbrev> and <abbrev xmlns:xlink="http://www.w3.org/1999/xlink" xlink:title="radius" id="ABBRID0EKIAE" xlink:type="simple">R</abbrev>; forewing membrane with a distinct pattern composed by three large light brown markings; hind wing membrane hyaline (Fig. <xref ref-type="fig" rid="F1">1A</xref>).</p><fig id="F1" position="float" orientation="portrait"><label>Figure 1.</label><caption><p>
                <italic><tp:taxon-name><tp:taxon-name-part taxon-name-part-type="genus" reg="Spilosmylus">Spilosmylus</tp:taxon-name-part></tp:taxon-name></italic> spp., habitus: <bold>A</bold> <italic><tp:taxon-name><tp:taxon-name-part taxon-name-part-type="genus" reg="Spilosmylus">Spilosmylus</tp:taxon-name-part> <tp:taxon-name-part taxon-name-part-type="species" reg="spilopteryx">spilopteryx</tp:taxon-name-part></tp:taxon-name></italic> sp. n. <bold>B</bold> <italic><tp:taxon-name><tp:taxon-name-part taxon-name-part-type="genus" reg="Spilosmylus">Spilosmylus</tp:taxon-name-part> <tp:taxon-name-part taxon-name-part-type="species" reg="tephrodestigma">tephrodestigma</tp:taxon-name-part></tp:taxon-name></italic> sp. n.</p></caption><graphic xmlns:xlink="http://www.w3.org/1999/xlink" xlink:href="zookeys-712-029-g001.jpg" position="float" orientation="portrait" xlink:type="simple" id="oo_164289.jpg"/></fig></tp:treatment-sec><tp:treatment-sec sec-type="description" id="SECID0EAKAE"><title>Description.</title><p>
            <italic>Dimensions.</italic> Body length: 10.48 mm; forewing length 17.46 mm, width 6.03 mm; hind wing length: 16.35 mm, width: 5.08 mm.</p><p>
            <italic>Head.</italic> Mostly brown. Vertex light brown. Frons and clypeus reddish brown with a central rounded darker marking. Labrum and gena light reddish brown. Maxillary and labial palpi pale. Scape reddish brown, flagellomeres yellowish, slightly darker apically.</p><p>
            <italic>Thorax</italic>. Predominantly brown. Pronotum distinctly longer than wide, with undefined paler stripes running longitudinally to it (Fig. <xref ref-type="fig" rid="F3">3</xref>); mesonotum and metanotum uniformly brown; thorax covered with dark setae. Legs. Pale brown.</p><p>
            <italic>Wings</italic>. Forewing relatively broad with a slightly pointed apex, membrane hyaline with conspicuous markings and shades (Fig. <xref ref-type="fig" rid="F2">2A</xref>). Venation brown. Costal area progressively narrowing toward the apex. Pterostigma brown, lighter medially. <abbrev xmlns:xlink="http://www.w3.org/1999/xlink" xlink:title="Subcosta" id="ABBRID0E3KAE" xlink:type="simple">Sc</abbrev> and <abbrev xmlns:xlink="http://www.w3.org/1999/xlink" xlink:title="radius" id="ABBRID0EALAE" xlink:type="simple">R</abbrev> yellowish, with intermittent, parallel, black dashes. Subcostal area uniformly yellowish. Area between <abbrev xmlns:xlink="http://www.w3.org/1999/xlink" xlink:title="radius" id="ABBRID0EELAE" xlink:type="simple">R</abbrev> and <abbrev xmlns:xlink="http://www.w3.org/1999/xlink" xlink:title="Radius sector" id="ABBRID0EILAE" xlink:type="simple">Rs</abbrev> uniformly light brown from the first crossvein until the pterostigmal area. Apex of forewing with a brown marking. Forewing medial fork clearly basal to the first branch of <abbrev xmlns:xlink="http://www.w3.org/1999/xlink" xlink:title="Radius sector" id="ABBRID0EMLAE" xlink:type="simple">Rs</abbrev>. Forewing membrane with a diagnostic pattern composed by: a basal large, oval brown marking present at forewing middle length, a median elongated marking curved outward in proximity of the internal gradates and an apical elongated marking curved inward covering the external gradates (Fig. <xref ref-type="fig" rid="F2">2A</xref>). The latter marking is slightly more contrasted than the other two marks. MP, CuA, CuP and anal veins shaded with dark brown and with darkened crossveins. The apex of most veins reaching the hind margin is darkened. Embossed spot absent. Hind wing relatively broad. <abbrev xmlns:xlink="http://www.w3.org/1999/xlink" xlink:title="Subcosta" id="ABBRID0EULAE" xlink:type="simple">Sc</abbrev> and <abbrev xmlns:xlink="http://www.w3.org/1999/xlink" xlink:title="radius" id="ABBRID0EYLAE" xlink:type="simple">R</abbrev> yellowish, with intermittent, parallel, black dashes. Subcostal area yellowish like in the forewing but the rest of the membrane is unmarked with the exception of a few slightly shaded veins along the hind margin (Fig. <xref ref-type="fig" rid="F2">2A</xref>).</p><fig id="F2" position="float" orientation="portrait"><label>Figure 2.</label><caption><p>Wings of <italic><tp:taxon-name><tp:taxon-name-part taxon-name-part-type="genus" reg="Spilosmylus">Spilosmylus</tp:taxon-name-part></tp:taxon-name></italic> spp. with main fields labeled: <bold>A</bold> <italic><tp:taxon-name><tp:taxon-name-part taxon-name-part-type="genus" reg="Spilosmylus">Spilosmylus</tp:taxon-name-part> <tp:taxon-name-part taxon-name-part-type="species" reg="spilopteryx">spilopteryx</tp:taxon-name-part></tp:taxon-name></italic> sp. n. <bold>B</bold> <italic><tp:taxon-name><tp:taxon-name-part taxon-name-part-type="genus" reg="Spilosmylus">Spilosmylus</tp:taxon-name-part> <tp:taxon-name-part taxon-name-part-type="species" reg="tephrodestigma">tephrodestigma</tp:taxon-name-part></tp:taxon-name></italic> sp. n. Abbreviations: <abbrev xmlns:xlink="http://www.w3.org/1999/xlink" xlink:title="Costa" id="ABBRID0EJNAE" xlink:type="simple">C</abbrev>, Costa; <abbrev xmlns:xlink="http://www.w3.org/1999/xlink" xlink:title="Subcosta" id="ABBRID0ENNAE" xlink:type="simple">Sc</abbrev>, Subcosta; <abbrev xmlns:xlink="http://www.w3.org/1999/xlink" xlink:title="radius" id="ABBRID0ERNAE" xlink:type="simple">R</abbrev>, radius; <abbrev xmlns:xlink="http://www.w3.org/1999/xlink" xlink:title="Radius sector" id="ABBRID0EVNAE" xlink:type="simple">Rs</abbrev>, Radius sector; <abbrev xmlns:xlink="http://www.w3.org/1999/xlink" xlink:title="Media" id="ABBRID0EZNAE" xlink:type="simple">M</abbrev>, Media; <abbrev xmlns:xlink="http://www.w3.org/1999/xlink" xlink:title="Cubitus" id="ABBRID0E4NAE" xlink:type="simple">Cu</abbrev>, Cubitus; <abbrev xmlns:xlink="http://www.w3.org/1999/xlink" xlink:title="Anal field" id="ABBRID0EBOAE" xlink:type="simple">A</abbrev>, Anal field; <abbrev xmlns:xlink="http://www.w3.org/1999/xlink" xlink:title="embossed spot" id="ABBRID0EFOAE" xlink:type="simple">es</abbrev>, embossed spot.</p></caption><graphic xmlns:xlink="http://www.w3.org/1999/xlink" xlink:href="zookeys-712-029-g002.jpg" position="float" orientation="portrait" xlink:type="simple" id="oo_164290.jpg"/></fig><fig id="F3" position="float" orientation="portrait"><label>Figure 3.</label><caption><p>
                <italic><tp:taxon-name><tp:taxon-name-part taxon-name-part-type="genus" reg="Spilosmylus">Spilosmylus</tp:taxon-name-part> <tp:taxon-name-part taxon-name-part-type="species" reg="spilopteryx">spilopteryx</tp:taxon-name-part></tp:taxon-name></italic> sp. n. detail of the head and prothorax.</p></caption><graphic xmlns:xlink="http://www.w3.org/1999/xlink" xlink:href="zookeys-712-029-g003.jpg" position="float" orientation="portrait" xlink:type="simple" id="oo_164291.jpg"/></fig><p>
            <italic>Abdomen.</italic> Tergites and sternites uniformly brown. Apex of the abdomen slightly lighter.</p><p>
            <italic>Male genitalia.</italic> Tergite 9 relatively narrow, extending slightly beyond the ectoproct. Sternite 9 subrectangular. Ectoproct rounded, with a prominent and relatively large callus cercus. Between the two halves of the ectoproct there is a narrow dorsal sclerotization curved downward (Fig. <xref ref-type="fig" rid="F4">4A, B</xref>). Parameres fused dorsally in an arch-shaped sclerite, rod-like in lateral view (Fig. <xref ref-type="fig" rid="F4">4A, B</xref>). Mediuncus relatively large, characterized by conspicuous distal paired flanges, connected to the gonarcus by membranes (Fig. <xref ref-type="fig" rid="F4">4A, B</xref>). Gonarcus narrow, arch-shaped, extending ventro-proximally as a flattened rod; distal section of the gonarcus in lateral view distinctly curved downward then bending up again in an almost straight apex; apical section of the gonarcus with a strongly sclerotized median thickening (Fig. <xref ref-type="fig" rid="F4">4A, B</xref>). Gonarcus equipped with a posterior entoprocessus extending posteriorly, bordering the mediuncus and narrowing apically (Fig. <xref ref-type="fig" rid="F4">4A, B</xref>).</p><fig id="F4" position="float" orientation="portrait"><label>Figure 4.</label><caption><p>Male genitalia of <italic><tp:taxon-name><tp:taxon-name-part taxon-name-part-type="genus" reg="Spilosmylus">Spilosmylus</tp:taxon-name-part> <tp:taxon-name-part taxon-name-part-type="species" reg="spilopteryx">spilopteryx</tp:taxon-name-part></tp:taxon-name></italic> sp. n.: <bold>A</bold> lateral view <bold>B</bold> ventral view. Abbreviations: <abbrev xmlns:xlink="http://www.w3.org/1999/xlink" xlink:title="tergite 8" id="ABBRID0EZQAE" xlink:type="simple">t8</abbrev>, tergite 8; <abbrev xmlns:xlink="http://www.w3.org/1999/xlink" xlink:title="sternite 8" id="ABBRID0E4QAE" xlink:type="simple">s8</abbrev>, sternite 8; <abbrev xmlns:xlink="http://www.w3.org/1999/xlink" xlink:title="tergite 9" id="ABBRID0EBRAE" xlink:type="simple">t9</abbrev>, tergite 9; <abbrev xmlns:xlink="http://www.w3.org/1999/xlink" xlink:title="sternite 9" id="ABBRID0EFRAE" xlink:type="simple">st9</abbrev>, sternite 9; <abbrev xmlns:xlink="http://www.w3.org/1999/xlink" xlink:title="ectoproct" id="ABBRID0EJRAE" xlink:type="simple">ect</abbrev>, ectoproct; <abbrev xmlns:xlink="http://www.w3.org/1999/xlink" xlink:title="callus cercus" id="ABBRID0ENRAE" xlink:type="simple">cc</abbrev>, callus cercus.</p></caption><graphic xmlns:xlink="http://www.w3.org/1999/xlink" xlink:href="zookeys-712-029-g004.jpg" position="float" orientation="portrait" xlink:type="simple" id="oo_164292.jpg"/></fig><p>
            <bold>Etymology.</bold> The specific name is a Latinized composite noun of Greek derivation, from <italic>σπίλος</italic>, <italic>spilos</italic>, meaning “marking” and the noun <italic>πτέρυξ</italic>, <italic>pteryx</italic>, meaning “wing”, thus <italic><tp:taxon-name><tp:taxon-name-part taxon-name-part-type="species" reg="spilopteryx">spilopteryx</tp:taxon-name-part></tp:taxon-name></italic>, “marked wing”, in reference to the large cloud-like markings on the forewing.</p></tp:treatment-sec><tp:treatment-sec sec-type="comments" id="SECID0EMSAE"><title>Comments.</title><p>
            <italic><tp:taxon-name><tp:taxon-name-part taxon-name-part-type="genus" reg="Spilosmylus">Spilosmylus</tp:taxon-name-part> <tp:taxon-name-part taxon-name-part-type="species" reg="spilopteryx">spilopteryx</tp:taxon-name-part></tp:taxon-name></italic> sp. n. is a highly distinctive species that cannot be easily confused with any other lance lacewing. This new species of <italic><tp:taxon-name><tp:taxon-name-part taxon-name-part-type="genus" reg="Spilosmylus">Spilosmylus</tp:taxon-name-part></tp:taxon-name></italic> is characterized by a strongly marked wing and the absence of embossed spot on the hind margin of forewing, resembling the condition observed in the closely related genus <italic><tp:taxon-name><tp:taxon-name-part taxon-name-part-type="genus" reg="Thyridosmylus">Thyridosmylus</tp:taxon-name-part></tp:taxon-name></italic>. Nevertheless, overall wing shape and venation, the intermittently dashed markings along the <abbrev xmlns:xlink="http://www.w3.org/1999/xlink" xlink:title="Subcosta" id="ABBRID0ELTAE" xlink:type="simple">Sc</abbrev>–<abbrev xmlns:xlink="http://www.w3.org/1999/xlink" xlink:title="radius" id="ABBRID0EPTAE" xlink:type="simple">R</abbrev> space, and male genitalic morphology allows us to confidently allocate this species to <italic><tp:taxon-name><tp:taxon-name-part taxon-name-part-type="genus" reg="Spilosmylus">Spilosmylus</tp:taxon-name-part></tp:taxon-name></italic>. The presence of a narrow, dorsal sclerotization between the two halves of the ectoproct is characteristic of many species of <italic><tp:taxon-name><tp:taxon-name-part taxon-name-part-type="genus" reg="Spilosmylus">Spilosmylus</tp:taxon-name-part></tp:taxon-name></italic>, and it might be of systematic relevance within this large genus. Despite several <italic><tp:taxon-name><tp:taxon-name-part taxon-name-part-type="genus" reg="Spilosmylus">Spilosmylus</tp:taxon-name-part></tp:taxon-name></italic> species being characterized by pigmented wings with markings, bands and suffusions (e.g., <italic><tp:taxon-name><tp:taxon-name-part taxon-name-part-type="genus" reg="Spilosmylus">S.</tp:taxon-name-part> <tp:taxon-name-part taxon-name-part-type="species" reg="monticolus">monticolus</tp:taxon-name-part></tp:taxon-name></italic> (Banks, 1937), <italic><tp:taxon-name><tp:taxon-name-part taxon-name-part-type="genus" reg="Spilosmylus">S.</tp:taxon-name-part> <tp:taxon-name-part taxon-name-part-type="species" reg="formosus">formosus</tp:taxon-name-part></tp:taxon-name></italic> Banks, 1924, <italic><tp:taxon-name><tp:taxon-name-part taxon-name-part-type="genus" reg="Spilosmylus">S.</tp:taxon-name-part> <tp:taxon-name-part taxon-name-part-type="species" reg="inquinatus">inquinatus</tp:taxon-name-part></tp:taxon-name></italic> (McLachlan, 1870)), none of them display the extensive and conspicuous markings of this new taxon. Following New (1986, <xref ref-type="bibr" rid="B26">1991</xref>), <italic><tp:taxon-name><tp:taxon-name-part taxon-name-part-type="genus" reg="Spilosmylus">Spilosmylus</tp:taxon-name-part> <tp:taxon-name-part taxon-name-part-type="species" reg="spilopteryx">spilopteryx</tp:taxon-name-part></tp:taxon-name></italic> sp. n. appears similar to <italic><tp:taxon-name><tp:taxon-name-part taxon-name-part-type="genus" reg="Spilosmylus">S.</tp:taxon-name-part> <tp:taxon-name-part taxon-name-part-type="species" reg="ocellatus">ocellatus</tp:taxon-name-part></tp:taxon-name></italic> (Krüger, 1914) but strongly differing in the shape, extent and contrast of forewing markings. In particular, <xref ref-type="bibr" rid="B23">New (1986a)</xref> considered <italic><tp:taxon-name><tp:taxon-name-part taxon-name-part-type="genus" reg="Spilosmylus">S.</tp:taxon-name-part> <tp:taxon-name-part taxon-name-part-type="species" reg="ocellatus">ocellatus</tp:taxon-name-part></tp:taxon-name></italic> as an easily recognizable species thanks to its wing pattern, which vaguely resembles the new species in his drawings, although composed by lighter shading and poorly contrasted markings (<xref ref-type="bibr" rid="B23">New 1986a</xref>: figs 115–116, <xref ref-type="bibr" rid="B26">New 1991</xref>). Nevertheless, the type specimen of <italic><tp:taxon-name><tp:taxon-name-part taxon-name-part-type="genus" reg="Spilosmylus">S.</tp:taxon-name-part> <tp:taxon-name-part taxon-name-part-type="species" reg="ocellatus">ocellatus</tp:taxon-name-part></tp:taxon-name></italic>, preserved in the Naturhistoriches Museum Wien (Austria) bears no trace of such intense shading and its wing membrane appears mostly hyaline (Fig. <xref ref-type="fig" rid="F5">5</xref>). Noteworthy, a hand label of Navás suggest that the latter author also mistook this specimen for the inconspicuously marked <italic><tp:taxon-name><tp:taxon-name-part taxon-name-part-type="genus" reg="Spilosmylus">S.</tp:taxon-name-part> <tp:taxon-name-part taxon-name-part-type="species" reg="modestus">modestus</tp:taxon-name-part></tp:taxon-name></italic> (Gerstaecker, 1893) (as also noted by <xref ref-type="bibr" rid="B15">Krüger 1914</xref>) (Fig. <xref ref-type="fig" rid="F5">5</xref>). Based on the examination of the type material of Krüger, we consider <italic><tp:taxon-name><tp:taxon-name-part taxon-name-part-type="genus" reg="Spilosmylus">S.</tp:taxon-name-part> <tp:taxon-name-part taxon-name-part-type="species" reg="ocellatus">ocellatus</tp:taxon-name-part></tp:taxon-name></italic> and <italic><tp:taxon-name><tp:taxon-name-part taxon-name-part-type="genus" reg="Spilosmylus">S.</tp:taxon-name-part> <tp:taxon-name-part taxon-name-part-type="species" reg="spilopteryx">spilopteryx</tp:taxon-name-part></tp:taxon-name></italic> sp. n. as two very different taxa only sharing the lack of embossed spot. Further specimens are necessary to assess the identity of the morphospecies attributed by <xref ref-type="bibr" rid="B23">New (1986a)</xref> to <italic><tp:taxon-name><tp:taxon-name-part taxon-name-part-type="genus" reg="Spilosmylus">S.</tp:taxon-name-part> <tp:taxon-name-part taxon-name-part-type="species" reg="ocellatus">ocellatus</tp:taxon-name-part></tp:taxon-name></italic>.</p><fig id="F5" position="float" orientation="portrait"><label>Figure 5.</label><caption><p>
                <italic><tp:taxon-name><tp:taxon-name-part taxon-name-part-type="genus" reg="Spilosmylus">Spilosmylus</tp:taxon-name-part> <tp:taxon-name-part taxon-name-part-type="species" reg="ocellatus">ocellatus</tp:taxon-name-part></tp:taxon-name></italic> (Krüger, 1914), holotype, habitus and labels (Natural History Museum, Vienna).</p></caption><graphic xmlns:xlink="http://www.w3.org/1999/xlink" xlink:href="zookeys-712-029-g005.jpg" position="float" orientation="portrait" xlink:type="simple" id="oo_164293.jpg"/></fig></tp:treatment-sec><ref-list><ref id="B26"><mixed-citation xmlns:xlink="http://www.w3.org/1999/xlink" xlink:type="simple">
          <person-group><name name-style="western"><surname>New</surname><given-names>TR</given-names></name></person-group> (<year>1991</year>) <article-title><tp:taxon-name><tp:taxon-name-part taxon-name-part-type="family">Osmylidae</tp:taxon-name-part></tp:taxon-name> (<tp:taxon-name><tp:taxon-name-part taxon-name-part-type="class">Insecta</tp:taxon-name-part></tp:taxon-name>: <tp:taxon-name><tp:taxon-name-part taxon-name-part-type="order">Neuroptera</tp:taxon-name-part></tp:taxon-name>) from the Oriental Region.</article-title> <source>Invertebrate Taxonomy</source> <volume>5</volume>: <fpage>1</fpage>–<lpage>31</lpage>. <ext-link xlink:type="simple" ext-link-type="doi" xlink:href="10.1071/IT9910001">https://doi.org/10.1071/IT9910001</ext-link></mixed-citation></ref><ref id="B23"><mixed-citation xmlns:xlink="http://www.w3.org/1999/xlink" xlink:type="simple">
          <person-group><name name-style="western"><surname>New</surname><given-names>TR</given-names></name></person-group> (<year>1986a</year>) <article-title><tp:taxon-name><tp:taxon-name-part taxon-name-part-type="family">Osmylidae</tp:taxon-name-part></tp:taxon-name> (<tp:taxon-name><tp:taxon-name-part taxon-name-part-type="class">Insecta</tp:taxon-name-part></tp:taxon-name>: <tp:taxon-name><tp:taxon-name-part taxon-name-part-type="order">Neuroptera</tp:taxon-name-part></tp:taxon-name>) from New Guinea.</article-title> <source>Australian Journal of Zoology</source> <volume>34</volume>: <fpage>855</fpage>–<lpage>884</lpage>. <ext-link xlink:type="simple" ext-link-type="doi" xlink:href="10.1071/ZO9860855">https://doi.org/10.1071/ZO9860855</ext-link></mixed-citation></ref><ref id="B15"><mixed-citation xmlns:xlink="http://www.w3.org/1999/xlink" xlink:type="simple">
          <person-group><name name-style="western"><surname>Krüger</surname><given-names>L</given-names></name></person-group> (<year>1914</year>) <article-title><tp:taxon-name><tp:taxon-name-part taxon-name-part-type="family">Osmylidae</tp:taxon-name-part></tp:taxon-name>. Beiträge zu einer Monographie der Neuropteren-Familie der Osmyliden. Va. Weitere Nachträge zu II., III. (pp. 9–57). Vb. Beschreibung der Arten (pp. 57–125).</article-title> <source>Stettiner Entomologische Zeitung</source> <volume>75</volume>: <fpage>9</fpage>–<lpage>125</lpage>.</mixed-citation></ref></ref-list></tp:taxon-treatment>
