# Supplementary material for: New Philippine species of Spilosmylus Kolbe (Neuroptera, Osmylidae)
Source: Zookeys. 2017 Oct 26;(712):29–42. doi: 10.3897/zookeys.712.19883 (PMC5674206; doi:10.3897/zookeys.712.19883)
Supplement: XML Treatment for Spilosmylus tephrodestigma [file zookeys.712.19883-treatment2.xml]

<!DOCTYPE tp:taxon-treatment
  PUBLIC "-//TaxonX//DTD Taxonomic Treatment Publishing DTD v0 20100105//EN" "tax-treatment-NSO.dtd">
<tp:taxon-treatment xmlns:tp="http://www.plazi.org/taxpub"><tp:treatment-meta><kwd-group><label>Taxon classification</label><kwd><named-content xmlns:xlink="http://www.w3.org/1999/xlink" content-type="kingdom">Animalia</named-content></kwd><kwd><named-content xmlns:xlink="http://www.w3.org/1999/xlink" content-type="order">Neuroptera</named-content></kwd><kwd><named-content xmlns:xlink="http://www.w3.org/1999/xlink" content-type="family">Osmylidae</named-content></kwd></kwd-group><mixed-citation publication-type="journal"><person-group><name><surname>Badano</surname><given-names>Davide</given-names></name><name><surname>Winterton</surname><given-names>Shaun L.</given-names></name></person-group><article-title>New Philippine species of <italic><tp:taxon-name><tp:taxon-name-part taxon-name-part-type="genus" reg="Spilosmylus">Spilosmylus</tp:taxon-name-part></tp:taxon-name></italic> Kolbe (<tp:taxon-name><tp:taxon-name-part taxon-name-part-type="order">Neuroptera</tp:taxon-name-part></tp:taxon-name>, <tp:taxon-name><tp:taxon-name-part taxon-name-part-type="family">Osmylidae</tp:taxon-name-part></tp:taxon-name>)</article-title><source>Zookeys</source><day>26</day><month>10</month><year>2017</year><volume>2017</volume><issue>712</issue><fpage>29</fpage><lpage>42</lpage><pub-id pub-id-type="doi">10.3897/zookeys.712.19883</pub-id></mixed-citation></tp:treatment-meta><tp:nomenclature><tp:taxon-name>
            <tp:taxon-name-part taxon-name-part-type="genus" reg="Spilosmylus">Spilosmylus</tp:taxon-name-part>
            <tp:taxon-name-part taxon-name-part-type="species" reg="tephrodestigma">tephrodestigma</tp:taxon-name-part>
            <object-id xmlns:xlink="http://www.w3.org/1999/xlink" content-type="zoobank" xlink:type="simple">http://zoobank.org/7F6F7D1B-38FA-42F3-8215-06BD9F174523</object-id>
          </tp:taxon-name><tp:taxon-status xmlns:xlink="http://www.w3.org/1999/xlink" xlink:type="simple">sp. n.</tp:taxon-status><xref ref-type="fig" rid="F1">Figs 1B</xref><xref ref-type="fig" rid="F2">, 2B</xref><!--PageBreak--></tp:nomenclature><tp:treatment-sec sec-type="material" id="SECID0EK2AE"><title>Material examined.</title><p>
            <bold>Holotype.</bold> Pinned, abdomen damaged by booklice, genitalia missing. <bold>PHILIPPINES</bold>, North Luzon, Barlig, Mountain Province, July 2014, 1 ex, local collector, [gender indeterminate] (Naturhistorisches Museum Wien).</p><!--PageBreak--></tp:treatment-sec><tp:treatment-sec sec-type="diagnosis" id="SECID0EV2AE"><title>Diagnosis.</title><p>Medium sized osmylid with pale body; meso- and metathorax with large brown markings; both wings with small intermittent dark dashes on <abbrev xmlns:xlink="http://www.w3.org/1999/xlink" xlink:title="Subcosta" id="ABBRID0E22AE" xlink:type="simple">Sc</abbrev> and <abbrev xmlns:xlink="http://www.w3.org/1999/xlink" xlink:title="radius" id="ABBRID0E62AE" xlink:type="simple">R</abbrev>; forewing membrane with well contrasted dark grey spots in the radial and medial area; base of the anal area with a well distinct dark marking; embossed spot present; hind wing membrane hyaline (Fig. <xref ref-type="fig" rid="F1">1B</xref>).</p></tp:treatment-sec><tp:treatment-sec sec-type="description" id="SECID0EH3AE"><title>Description.</title><p>
            <bold>Dimensions.</bold> Forewing length: 21.43 mm, width: 7.14; hind wing length: 19.05 mm, width: 5.87 mm.</p><p>
            <italic>Head.</italic> Uniformly pale ochre. Vertex, frons and clypeus pale. Labrum, gena and palpi pale. Antenna uniformly pale ochre (Fig. <xref ref-type="fig" rid="F1">1B</xref>).</p><p>
            <italic>Thorax</italic>. Predominantly pale ochre. Pronotum distinctly longer than wide, with brown lateral margins; mesonotum with dark brown dots on the posterior portion of the mesoscutum; metanotum with dark brown markings on the metascutum converging apically on the prescutum (Fig. <xref ref-type="fig" rid="F1">1B</xref>). Legs. Pale.</p><p>
            <italic>Wings</italic>. Forewing relatively broad with a slightly pointed apex, membrane hyaline with isolated markings and shades (Fig. <xref ref-type="fig" rid="F2">2B</xref>). Venation of the costal area mostly pale, longitudinal veins predominantly yellowish, crossveins mostly brown. Costal area progressively narrowing toward the apex, with brownish shades toward the pterostigma. Pterostigma light brown, lighter medially. <abbrev xmlns:xlink="http://www.w3.org/1999/xlink" xlink:title="Subcosta" id="ABBRID0EH4AE" xlink:type="simple">Sc</abbrev> and <abbrev xmlns:xlink="http://www.w3.org/1999/xlink" xlink:title="radius" id="ABBRID0EL4AE" xlink:type="simple">R</abbrev> yellowish, with 4 parallel black dashes. Subcostal area yellowish with dark streaks paralleling the dark dashes on <abbrev xmlns:xlink="http://www.w3.org/1999/xlink" xlink:title="Subcosta" id="ABBRID0EP4AE" xlink:type="simple">Sc</abbrev> and <abbrev xmlns:xlink="http://www.w3.org/1999/xlink" xlink:title="radius" id="ABBRID0ET4AE" xlink:type="simple">R</abbrev>. Forewing medial fork originating basally to the first branch of <abbrev xmlns:xlink="http://www.w3.org/1999/xlink" xlink:title="Radius sector" id="ABBRID0EX4AE" xlink:type="simple">Rs</abbrev>. Forewing membrane with a diagnostic pattern composed by: a dark grey marking between the origin of the third and fourth branches of <abbrev xmlns:xlink="http://www.w3.org/1999/xlink" xlink:title="Radius sector" id="ABBRID0E24AE" xlink:type="simple">Rs</abbrev>, and a series of three dark grey markings forming a stripe extending between the second branch of <abbrev xmlns:xlink="http://www.w3.org/1999/xlink" xlink:title="Radius sector" id="ABBRID0E64AE" xlink:type="simple">Rs</abbrev> and MP (Fig. <xref ref-type="fig" rid="F2">2B</xref>). Gradates with isolated dark spots. Basal cubital and anal crossveins blackish. Anal area with a characteristic curved dark marking at middle length between the wing base and the embossed spot (Fig. <xref ref-type="fig" rid="F2">2B</xref>). Posterior margin of the wing shaded. Hind wing relatively broad, with hyaline membrane. Venation predominantly yellowish. Posterior margin shaded.</p><p>
            <italic>Abdomen.</italic> Tergites and sternites uniformly pale ochre. Tip of the abdomen not preserved.</p></tp:treatment-sec><tp:treatment-sec sec-type="etymology" id="SECID0EP5AE"><title>Etymology.</title><p>The specific epithet is a compound Latinized noun of Greek derivation from <italic>τεφρῶδες</italic>, <italic>tephrodes</italic>, meaning “coal” and <italic>στίγμα</italic>, <italic>stigma</italic>, meaning “spot”, thus “ashy spot” referring to the grey spots on the forewing.</p></tp:treatment-sec><tp:treatment-sec sec-type="comments" id="SECID0E45AE"><title>Comments.</title><p>
            <italic><tp:taxon-name><tp:taxon-name-part taxon-name-part-type="genus" reg="Spilosmylus">Spilosmylus</tp:taxon-name-part> <tp:taxon-name-part taxon-name-part-type="species" reg="tephrodestigma">tephrodestigma</tp:taxon-name-part></tp:taxon-name></italic> sp. n. is a more typical species of <italic><tp:taxon-name><tp:taxon-name-part taxon-name-part-type="genus" reg="Spilosmylus">Spilosmylus</tp:taxon-name-part></tp:taxon-name></italic>, displaying a conspicuous embossed spot on the posterior margin of the forewing, which is an autapomorphic character of many species in the genus (<xref ref-type="bibr" rid="B32">Wang et al. 2011</xref>). <italic><tp:taxon-name><tp:taxon-name-part taxon-name-part-type="genus" reg="Spilosmylus">Spilosmylus</tp:taxon-name-part> <tp:taxon-name-part taxon-name-part-type="species" reg="tephrodestigma">tephrodestigma</tp:taxon-name-part></tp:taxon-name></italic> sp. n. is also easily recognizable from other congeners thanks to the highly characteristic wing pattern composed by a series of dark grey spots forming a linear pattern in the radial area of forewing. <italic><tp:taxon-name><tp:taxon-name-part taxon-name-part-type="genus" reg="Spilosmylus">Spilosmylus</tp:taxon-name-part> <tp:taxon-name-part taxon-name-part-type="species" reg="tephrodestigma">tephrodestigma</tp:taxon-name-part></tp:taxon-name></italic> sp. n. is similar to <italic><tp:taxon-name><tp:taxon-name-part taxon-name-part-type="genus" reg="Spilosmylus">S.</tp:taxon-name-part> <tp:taxon-name-part taxon-name-part-type="species" reg="inquinatus">inquinatus</tp:taxon-name-part></tp:taxon-name></italic> and it might be closely related to the latter, but it is easily set apart thanks to the wing pattern and the presence of dark brown markings on the meso- and metathorax. <italic><tp:taxon-name><tp:taxon-name-part taxon-name-part-type="genus" reg="Spilosmylus">Spilosmylus</tp:taxon-name-part> <tp:taxon-name-part taxon-name-part-type="species" reg="tephrodestigma">tephrodestigma</tp:taxon-name-part></tp:taxon-name></italic> sp. n. also lacks the amber shadings typical of <italic><tp:taxon-name><tp:taxon-name-part taxon-name-part-type="genus" reg="Spilosmylus">S.</tp:taxon-name-part> <tp:taxon-name-part taxon-name-part-type="species" reg="inquinatus">inquinatus</tp:taxon-name-part></tp:taxon-name></italic> and <italic><tp:taxon-name><tp:taxon-name-part taxon-name-part-type="genus" reg="Spilosmylus">S.</tp:taxon-name-part> <tp:taxon-name-part taxon-name-part-type="species" reg="formosus">formosus</tp:taxon-name-part></tp:taxon-name></italic>. The discovery of the genitalia of the new species is necessary to clarify its affinities within the genus.</p></tp:treatment-sec><tp:treatment-sec><!--Section generated to contain objects referenced in tp:taxon-treatment.--><fig id="F1" position="float" orientation="portrait"><label>Figure 1.</label><caption><p>
                <italic><tp:taxon-name><tp:taxon-name-part taxon-name-part-type="genus" reg="Spilosmylus">Spilosmylus</tp:taxon-name-part></tp:taxon-name></italic> spp., habitus: <bold>A</bold> <italic><tp:taxon-name><tp:taxon-name-part taxon-name-part-type="genus" reg="Spilosmylus">Spilosmylus</tp:taxon-name-part> <tp:taxon-name-part taxon-name-part-type="species" reg="spilopteryx">spilopteryx</tp:taxon-name-part></tp:taxon-name></italic> sp. n. <bold>B</bold> <italic><tp:taxon-name><tp:taxon-name-part taxon-name-part-type="genus" reg="Spilosmylus">Spilosmylus</tp:taxon-name-part> <tp:taxon-name-part taxon-name-part-type="species" reg="tephrodestigma">tephrodestigma</tp:taxon-name-part></tp:taxon-name></italic> sp. n.</p></caption><graphic xmlns:xlink="http://www.w3.org/1999/xlink" xlink:href="zookeys-712-029-g001.jpg" position="float" orientation="portrait" xlink:type="simple" id="oo_164289.jpg"/></fig><fig id="F2" position="float" orientation="portrait"><label>Figure 2.</label><caption><p>Wings of <italic><tp:taxon-name><tp:taxon-name-part taxon-name-part-type="genus" reg="Spilosmylus">Spilosmylus</tp:taxon-name-part></tp:taxon-name></italic> spp. with main fields labeled: <bold>A</bold> <italic><tp:taxon-name><tp:taxon-name-part taxon-name-part-type="genus" reg="Spilosmylus">Spilosmylus</tp:taxon-name-part> <tp:taxon-name-part taxon-name-part-type="species" reg="spilopteryx">spilopteryx</tp:taxon-name-part></tp:taxon-name></italic> sp. n. <bold>B</bold> <italic><tp:taxon-name><tp:taxon-name-part taxon-name-part-type="genus" reg="Spilosmylus">Spilosmylus</tp:taxon-name-part> <tp:taxon-name-part taxon-name-part-type="species" reg="tephrodestigma">tephrodestigma</tp:taxon-name-part></tp:taxon-name></italic> sp. n. Abbreviations: <abbrev xmlns:xlink="http://www.w3.org/1999/xlink" xlink:title="Costa" id="ABBRID0EJNAE" xlink:type="simple">C</abbrev>, Costa; <abbrev xmlns:xlink="http://www.w3.org/1999/xlink" xlink:title="Subcosta" id="ABBRID0ENNAE" xlink:type="simple">Sc</abbrev>, Subcosta; <abbrev xmlns:xlink="http://www.w3.org/1999/xlink" xlink:title="radius" id="ABBRID0ERNAE" xlink:type="simple">R</abbrev>, radius; <abbrev xmlns:xlink="http://www.w3.org/1999/xlink" xlink:title="Radius sector" id="ABBRID0EVNAE" xlink:type="simple">Rs</abbrev>, Radius sector; <abbrev xmlns:xlink="http://www.w3.org/1999/xlink" xlink:title="Media" id="ABBRID0EZNAE" xlink:type="simple">M</abbrev>, Media; <abbrev xmlns:xlink="http://www.w3.org/1999/xlink" xlink:title="Cubitus" id="ABBRID0E4NAE" xlink:type="simple">Cu</abbrev>, Cubitus; <abbrev xmlns:xlink="http://www.w3.org/1999/xlink" xlink:title="Anal field" id="ABBRID0EBOAE" xlink:type="simple">A</abbrev>, Anal field; <abbrev xmlns:xlink="http://www.w3.org/1999/xlink" xlink:title="embossed spot" id="ABBRID0EFOAE" xlink:type="simple">es</abbrev>, embossed spot.</p></caption><graphic xmlns:xlink="http://www.w3.org/1999/xlink" xlink:href="zookeys-712-029-g002.jpg" position="float" orientation="portrait" xlink:type="simple" id="oo_164290.jpg"/></fig></tp:treatment-sec><ref-list><ref id="B32"><mixed-citation xmlns:xlink="http://www.w3.org/1999/xlink" xlink:type="simple">
          <person-group><name name-style="western"><surname>Wang</surname><given-names>Y-j</given-names></name><name name-style="western"><surname>Winterton</surname><given-names>SL</given-names></name><name name-style="western"><surname>Liu</surname><given-names>Z-q</given-names></name></person-group> (<year>2011</year>) <article-title>Phylogeny and biogeography of <tp:taxon-name><tp:taxon-name-part taxon-name-part-type="genus">Thyridosmylus</tp:taxon-name-part></tp:taxon-name> (<tp:taxon-name><tp:taxon-name-part taxon-name-part-type="order">Neuroptera</tp:taxon-name-part></tp:taxon-name>: <tp:taxon-name><tp:taxon-name-part taxon-name-part-type="family">Osmylidae</tp:taxon-name-part></tp:taxon-name>).</article-title> <source>Systematic Entomology</source> <volume>36</volume>: <fpage>330</fpage>–<lpage>339</lpage>. <ext-link xlink:type="simple" ext-link-type="uri" xlink:href="http://10.1111/j.1365-3113.2010.00565.x">http://10.1111/j.1365-3113.2010.00565.x</ext-link></mixed-citation></ref></ref-list></tp:taxon-treatment>
